# Supplementary material for: In Silico Prediction of the Toxicity of Nitroaromatic Compounds: Application of Ensemble Learning QSAR Approach
Source: Toxics. 2022 Dec 1;10(12):746. doi: 10.3390/toxics10120746 (PMC9786026; doi:10.3390/toxics10120746)
Supplement: Supplementary file 1 [file toxics-10-00746-s001.zip]

Archive with 1 entries (1 files):
- toxics-1998766-supplementary.pdf
